# Supplementary material for: In situ vaccination via tissue-targeted cDC1 expansion enhances the immunogenicity of chemoradiation and immunotherapy
Source: J Clin Invest. 2024 Jan 2;134(1):e171621. doi: 10.1172/JCI171621 (PMC10760964; doi:10.1172/JCI171621)
Supplement: Supplemental table 1 [file jci-134-171621-s263.xlsx]

## Sheet: Sheet1
Reagent	Catalog Number	Company
iFluor™ 860	1408	ATT Bioquest
Zombie AquaTM Fixable Viability Kit	423102	BioLegend
BB515 Mouse Anti-Human CD141	565084	BD
Alexa Fluor® 594 anti-mouse CD45	103144	Biolegend
PerCP/Cyanine5.5 anti-human CD8	565310	BD
PE anti-human CD1c	564900	BD
PE/Dazzle™ 594 anti-human CD11c	301642	Biolegend
PE/Cy5 anti-human CD80	305210	Biolegend
PE/Cy7 anti-human CD123	306010	Biolegend
APC anti-human Siglec-8 Antibody	347106	Biolegend
APC-R700 Anti-Human CD4	564975	BD
APC/Fire™ 750 anti-human CD19	363030	Biolegend
Brilliant Violet 421™ anti-human CD86	305426	Biolegend
Brilliant Violet 510™ anti-human CD15 (SSEA-1) Antibody	323028	Biolegend
Brilliant Violet 605™ anti-human CD56	318334	Biolegend
Brilliant Violet 650™ anti-human HLA-DR	307650	Biolegend
Brilliant Violet 785™ anti-human CD303	354222	Biolegend
BUV395 Anti-Human CD3	563546	BD
BUV661 Anti-Human CD14	741603	BD
BUV805 Anti-Human CD45	612891	BD
Alexa Fluor® 488 anti-mouse CD24	101816	Biolegend
PE anti-mouse CD370 (CLEC9A, DNGR1)	143504	Biolegend
Alexa Fluor® 594 anti-mouse CD80	104754	Biolegend
PE/Cyanine5 anti-mouse CD40	124618	Biolegend
PE/Cyanine7 anti-mouse I-A/I-E	107630	Biolegend
APC anti-mouse Siglec H	129612	Biolegend
APC-R700 Rat Anti-CD11b	564985	BD
APC/Cyanine7 anti-mouse CD103	121432	Biolegend
Brilliant Violet 421™ anti-mouse CD11c	117330	Biolegend
Brilliant Violet 650™ anti-mouse CD8a	100742	Biolegend
Brilliant Violet 785™ anti-mouse CD86	105043	Biolegend
Alexa Fluor® 594 anti-mouse/human CD44	103054	Biolegend
APC/Cyanine7 anti-mouse CD3	100222	Biolegend
APC anti-mouse CD69	104514	Biolegend
APC-R700 Rat Anti-Mouse CD62L	565159	BD
Alexa Fluor® 488 anti-mouse Ki-67	652417	Biolegend
Brilliant Violet 785™ anti-mouse CD4	100453	Biolegend
APC anti-mouse IFN-γ	505810	Biolegend
Brilliant Violet 650™ anti-mouse TNF-α	506333	Biolegend
PE/Cyanine5 anti-mouse/human CD45R/B220	103209	Biolegend
Brilliant Violet 650™ anti-mouse/rat XCR1	148220	Biolegend
Brilliant Violet 785™ anti-mouse CD45	103149	Biolegend
Brilliant Violet 510™ anti-mouse CD3	100233	Biolegend
Brilliant Violet 510™ anti-mouse CD19	115545	Biolegend
Brilliant Violet 510™ anti-mouse NK-1.1	108737	Biolegend
Brilliant Violet 510™ anti-mouse Ly-6G/Ly-6C (Gr-1)	108437	Biolegend
Anti-IFNAR-1	BE0241	BioXCell
Anti-CD317/PDCA-1	BE0311	BioXCell
Supplementary Table 1. Flow Cytometry antibody list. List of reagents used for flow cytometry.
