# Supplementary material for: In situ vaccination via tissue-targeted cDC1 expansion enhances the immunogenicity of chemoradiation and immunotherapy
Source: J Clin Invest. 2024 Jan 2;134(1):e171621. doi: 10.1172/JCI171621 (PMC10760964; doi:10.1172/JCI171621)
Supplement: Supporting data values [file jci-134-171621-s264.xlsx]

## Sheet: Figure 1
A
Hr	Alb-Flt3L					Flt3L					Naive
4	1590000000	1400000000	1470000000	1910000000	1920000000	857000000	866000000	926000000	1250000000	922000000	1420000000	826000000	939000000	920000000	997000000
24	1390000000	1360000000	1320000000	1450000000	1100000000	758000000	773000000	747000000	923000000	775000000	807000000	757000000	737000000	804000000	921000000
48	1010000000	1020000000	959000000	950000000	921000000	775000000	789000000	787000000	751000000	801000000	785000000	1270000000	723000000	801000000	841000000
B
Hr	Alb-Flt3L					Flt3L					Naive
4	2740000000	2460000000	2750000000	2390000000	2660000000	1690000000	1810000000	1370000000	2330000000	1860000000	715000000	1090000000	658000000	741000000	805000000
24	2750000000	3890000000	3360000000	3520000000	2570000000	835000000	752000000	1060000000	807000000	875000000	697000000	946000000	627000000	753000000	805000000
48	1670000000	1280000000	1150000000	1790000000	1500000000	774000000	714000000	814000000	784000000	756000000	677000000	759000000	852000000	723000000	826000000
C
Hours	Alb-Flt3L			Flt3L			Naive
2	1679633	1576300	1384300	4516389	4692778	4177500	1	1	1
6	1171633	1264967	1184967	1771944	1296944	937222	1	1	1
12	1389167	1355417	961667	575392	467353	498726	1	1	1
24	848333	955833	870833	227745	170098	188137	1	1	1
36	574214	712310	778738	14642.2	1	13197.8	1	1	1
48	453738	508976	522071	1	1	1	1	1	1
72	310778	185444	245667	1	1	1	1	1	1
96	173800	171800	139222	1	1	1	1	1	1
120	67930.4	72283.6	59323.4	1	1	1	1	1	1
144	9.45274	511.94	0	1	1	1	1	1	1
168	1	1	1	1	1	1	1	1	1
D	Frequency
	Alb-Flt3L				Flt3L				Naive
Day 3	15	13.8	12.1		19.1	24.4	21.1		14.7	15.6	15.2	13.8
Day 6	41.9	45.8	44.2		14.4	15.2	16.2		14.7	15.6	15.2	13.8
Day 9	34.7	37.1	30.3		18.2	15.7	17.3		14.7	15.6	15.2	13.8
Day 12	22.2	18.1	17.7		16.5	17.6	17.7		14.7	15.6	15.2	13.8
D	Count
	Alb-Flt3L				Flt3L				Naive
Day 3	1964.94	1873.41	1680.14		2399.44	3015.69	2783.15		1183.68	1485.4	1429.53	874
Day 6	12862.7	15970.5	16333.1		1256.68	1274.16	1788.91		1183.68	1485.4	1429.53	874
Day 9	12096	10647.1	9303.25		2260.45	1627.88	1767.36		1183.68	1485.4	1429.53	874
Day 12	4126.21	3675.3	2997.65		1842.98	1404.04	1794.48		1183.68	1485.4	1429.53	874
E	Frequency
	Alb-Flt3L				Flt3L				Naive
Day 3	42.4	41.7	37.6		48.5	43.4	41.3		43.2	42.2	35.3	31.6
Day 6	32.9	33.7	31.7		45.1	48	46		43.2	42.2	35.3	31.6
Day 9	40.3	38.2	40.3		47.9	46	43.9		43.2	42.2	35.3	31.6
Day 12	38	41.4	37.2		43	47.1	46.2		43.2	42.2	35.3	31.6
E	Count
	Alb-Flt3L				Flt3L				Naive
Day 3	5534.4	5656.34	5216.76		6089.28	5361.16	5436.45		3480.95	4013.37	3312.93	2007
Day 6	10108.6	11725.5	11688.9		3939.26	4036.45	5086.63		3480.95	4013.37	3312.93	2007
Day 9	14041.8	10958.6	12375.2		5953.58	4773.9	4485.63		3480.95	4013.37	3312.93	2007
Day 12	7079.7	8394.19	6314.41		4802.7	3766.78	4675		3480.95	4013.37	3312.93	2007
F	Frequency
	Alb-Flt3L				Flt3L				Naive
Day 3	3.02	2.68	6.3		1.81	1.96	(mouse died)		2.2	1.67	1.7	2.14
Day 6	3.75	3.2	3.3		1.58	2.11	2.2		2.2	1.67	1.7	2.14
Day 9	4.72	4.2	6.76		1.48	1.27	1.49		2.2	1.67	1.7	2.14
Day 12	2.42	2.88	2.49		1.48	1.69	1.64		2.2	1.67	1.7	2.14
F	Count
	Alb-Flt3L				Flt3L				Naive
Day 3	393.887	364.244	874.635		227.212	241.361	(mouse died)		176.835	158.297	159.493	136
Day 6	1151.03	1114.62	1217.35		137.488	177.02	242.945		176.835	158.297	159.493	136
Day 9	1643.31	1206.84	2077.59		184.021	131.405	152.856		176.835	158.297	159.493	136
Day 12	450.339	582.843	422.822		165.487	134.923	165.842		176.835	158.297	159.493	136
G
	Alb-Flt3L					Flt3L					Naive
WT	11.6	9.64	8.37	7.64	8.22	2.62	3.28	2.44	2.26	2.41	3.29	2.04	2.19	1.83
Batf3-/-	2.95	2.48	2.28	2.5	2.4	2.16	1.96	1.85	1.66	1.78	1.49	1.8	1.18	1.31
FcRN-/-	10.5	10.7	9.94	8.23	10	2.45	2.49	2.58	2.18	2.09	1.91	1.57	1.69	1.51
H
	Alb-Flt3L					Flt3L					Naive
WT	4.18	5.47	5.76	6.34	6.16	1.64	2.06	2.19	2.41	2.75	2.04	1.57	1.99	1.84
Batf3-/-	8.06	6.36	11.8	12.3	12.4	3.31	2.83	4.21	3.7	3.75	2.45	2.92	2.74	2.46
FcRN-/-	4.11	5.19	5.91	5.9	6.44	2.03	1.71	2.5	2.41	2.28	1.35	1.4	1.75	1.88
I
	Alb-Flt3L					Flt3L					Naive
WT	2.79	2.77	2.36	3.19	2.69	0.39	0.86	1.02	0.8	0.86	0.77	0.63	0.63	0.49
Batf3-/-	2.36	2.28	2.69	2.7	2.7	1.34	1.24	1.41	1.12	1.37	0.66	0.62	0.64	0.63
FcRN-/-	2.15	2.34	1.94	1.76	2.06	1.02	0.88	1.07	0.84	1.2	0.58	0.51	0.61	0.59

## Sheet: Figure 2
A
		Ctrl						Flt3L						Alb-Flt3L
4-Feb-2021	Day 0	0	0	0	0	0		0	0	0	0	0		0	0	0	0	0
17-Feb-2021	Day 13	138.281	91.9106	155.797	115.218	119.371		83.9265	121.059	133.241	100.352	121.263		140.565	148.724	119.422	133.74	121.104
19-Feb-2021	Day 15	290.887	264.654	284.8	146.52	281.617		231.231	213.75	201.144	251.719	236.006		254.144	225.236	195.798	209.23	218.3
22-Feb-2021	Day 18	931.516	679.688	684.793	445.5	564.715		580.5	600.032	655.517	485.386	456.968		268.594	228.017	304.2	248.832	147.177
24-Feb-2021	Day 20	1508.22	1601.52	756.677	386.426	1341.94		1144.49	914.4	871.44	926.895	1246.87		273.044	371.11	416.516	352.354	212.486
26-Feb-2021	Day 22	1359.27	815.741	1265.55	2389.8	2740.55		1329.77	1635.53	2376.39	2107.05	1762.56		648.865	519.154	627.878	847.662	368.645
1-Mar-2021	Day 25	4198.65	3753.64	2706.08				1448.81	3087.37	3671.81	3024.6	2805.55		1029.6	772.613	791.035	442.174	808.561
B
	Days	Control	Flt3L	Alb-Flt3L
1-1	24	1
1-2	24	1
1-3	26	1
1-4	26	1
1-5	26	1
2-1	26		1
2-2	26		1
2-3	26		1
2-4	30		1
2-5	30		1
3-1	30			1
3-2	33			1
3-3	51			1
3-4	51			1
3-5	51			1
C	DCs %				DCs count
	Naive	Flt3L	Alb-Flt3L		Naive	Flt3L	Alb-Flt3L
	0.96	1.62	20.8		11586	7927	46468
	1.14	1.82	21.6		11197	11058	156781
	0.97	1.94	21.8		8854	20943	118764
	1.13	1.49	19.1		7119	7257	142497
	1.25	1.51	21		9682	9408	70502
	0.82	0.98	20.2		3477	6802	109863
	0.91	1.44	22.8		1518	11423	109999
	0.74				1221
D	pDCs %				pDCs count
	Naive	Flt3L	Alb-Flt3L		Naive	Flt3L	Alb-Flt3L
	7.87	17.9	26.5		1030	1544	12905
	8.08	25.1	30.1		1011	3158	49046
	11.5	27	26.2		1210	6239	31928
	13.3	19.4	31.5		1105	1661	46981
	12.3	22.7	29.2		1297	2346	21643
	16.6	16.7	27.5		730	1325	31517
	13.8	21.9	34.3		291	3063	39567
	19.6				302
E	cDC1s %				cDC1s count
	21.1	25.9	40.9		Naive	Flt3L	Alb-Flt3L
	20.6	28	47.8		2768	2230	19897
	15.5	28.7	51.7		2574	3511	77779
	18.6	16.8	42.3		1640	6643	62952
	21.3	30.5	42.1		1545	1434	63158
	13	22.5	46.5		2239	3143	31274
	12.3	18.7	37.5		572	1785	53394
	15.4				260	2621	43312
					237
F	cDC2s %				cDC2s count
	Naive	Flt3L	Alb-Flt3L		Naive	Flt3L	Alb-Flt3L
	53.1	52.7	54.2		6946	4541	26369
	55.6	44.7	46.3		6962	5618	75437
	46	45.9	50.5		4863	10617	61559
	50.6	48.5	49.8		4207	4148	74345
	52.9	48.4	50.5		5570	4997	37496
	41.6	50.6	50.3		1831	4015	57676
	37.4	47	47.8		788	6577	55180
	37.8				584
G	DCs %				DCs count
	Naive	Flt3L	Alb-Flt3L		Naive	Flt3L	Alb-Flt3L
	1.48	13.3	19.4		2872.91	4215.65	3454.18
	3.52	3.65	20.9		4387.85	1085.52	3458.44
	3.05	2.21	21.5		4422.1	859.215	4704.3
	2.43	4.15	11.5		1150.89	1495.44	1607.54
	2.53	3.06	27.7		2408.32	1285.37	6257.54
	1	3.3	32.9		496.335	1081.77	4789.66
	1.86	1.14	20.8		1387	258.299	3227.42
	1.4				1504.36
H	pDCs %				pDCs count
	Naive	Flt3L	Alb-Flt3L		Naive	Flt3L	Alb-Flt3L
	0.33	2.74	5.77		30.3618	253.234	532.736
	0.82	0.99	4.92		76.1678	91.4977	453.986
	0.57	0.79	3.56		52.9353	73.1194	329.128
	0.6	1.09	1.87		55.4132	101.019	172.777
	0.64	0.87	4.39		58.8769	80.7579	405.493
	0.28	0.68	13.6		26.1229	62.5261	1255.47
	0.57	0.35	4.23		53	32.5508	390.944
	0.29				26.5417
I	cDC1s %				cDC1s count
	0.28	3.52	5.49		25.4925	325.107	507.258
	1	0.78	6.63		92.2549	71.8568	612.573
	0.52	0.51	6.54		48.123	47.4153	604.432
	0.57	0.96	2.83		52.5715	88.6134	261.018
	0.85	0.5	8.31		78.3319	46.4812	767.325
	0.21	0.56	8.57		19.4815	51.6797	791.064
	0.5	0.21	5.11		46	18.9685	472.157
	0.31				29.0456
J	cDC2s %				cDC2s count
	Naive	Flt3L	Alb-Flt3L		Naive	Flt3L	Alb-Flt3L
	2.23	10.6	7.24		205.658	978.008	669.076
	3.41	2.82	6.46		314.52	260.122	596.689
	3.07	1.7	6.2		283.524	156.97	572.881
	2.49	3.56	4.09		230.178	328.933	377.887
	2.35	2.34	10.8		217.077	216.306	994.662
	0.8	3.14	14.2		73.4984	290.3	1311.62
	1.62	0.63	8.21		150	57.8421	758.731
	1.15				106.668
K	Frequency				Count
	Naive	Flt3L	Alb-Flt3L		Naive	Flt3L	Alb-Flt3L
	19.3	19.3	26.4		2866	2761	3678
	20.3	20.6	24.5		3166	3196	3638
	17.9	19	27.3		3167	3215	3911
	18.8	20.1	26.4		3256	3240	3577
		15.8	26.8			2297	3555
L	Frequency				Count
	Naive	Flt3L	Alb-Flt3L		Naive	Flt3L	Alb-Flt3L
	17.5	22.8	25.1		2914	3866	4163
	20.9	21.6	27		3538	3870	4640
	16	26.6	29		2516	5309	5736
	19	22.2	29.6		2881	4289	5701
		21.8	30			3773	4025
M	Frequency				Count
	1.82	2.28	2.16		381	468	464
	1.86	1.87	2.04		353	401	466
	1.57	1.5	2.45		335	361	465
	1.42	2.13	2.91		258	462	513
		1.79	3.26			312	551
N	Frequency				Count
	Naive	Flt3L	Alb-Flt3L		Naive	Flt3L	Alb-Flt3L
	12.1	12	16.5		3119	3009	4282
	12.8	13.4	15.3		3021	2971	3916
	12.9	11.4	14.5		3394	3267	3501
	13.2	13.4	16.7		3246	4079	4014
		12.4	18.8			2597	3801
O	Frequency				Count
	Naive	Flt3L	Alb-Flt3L		Naive	Flt3L	Alb-Flt3L
	29.9	70.9	71.5		48	69	111
	36.8	31.8	85.7		28	17	360
	25.7	52.4	80		21	18	85
	43.6	45.2	78.3		44	16	96
		4.35	91.6			1	398
P	Frequency				Count
	Naive	Flt3L	Alb-Flt3L		Naive	Flt3L	Alb-Flt3L
	91.4	96.4	98.4		28	184	245
	90.8	93.2	98.2		65	45	699
	96.7	96.9	97		22	55	135
	96	94.7	98.7		88	30	145
		95.2	97.6			13	524
Q	Frequency				Count
	7.8	15	16.4		6	10	26
	10.6	11.5	30.5		10	14	57
	11.8	14.3	29.7		7	6	16
	13.4	15	21.1		4	1	15
		8.33	18.5			1	17
R	Frequency				Count
	Naive	Flt3L	Alb-Flt3L		Naive	Flt3L	Alb-Flt3L
	88.5	91.5	96.2		57	103	237
	95.5	96.3	94.3		61	104	310
	92.7	95.2	89.5		49	46	156
	87	86.3	92.8		108	45	145
		81.2	93.1			12	164

## Sheet: Figure 3
A
	Control					RT					RT + Flt3L						RT + Alb-Flt3L
Days	0	0	0	0		0	0	0	0		0	0	0	0	0		0	0	0	0	0
10	239.192	172.149	181.21	103.933		55.0696	386.971	48.438	240.48		524.378	67.4201	218.808	67.6	75.9283		418.28	114.038	85.8	66.4435	41.0836
14	574.34	497.016	503.718	528.22		103.818	678.697	142.408	660.836		948.503	94.6764	413.387	87.6408	235.542		439.569	207.084	56.7273	62.0625	70.331
19	1054.23	815.512	923.62	784		311.875	726.719	1873.33	122.304		854.194	1444.13	188.735	240.48	159.744		279.552	28.7539	530.309	4.16	23.4437
25	1940.89	1930.5	1911.51	1926.25		350.339	2063.61	436.101	1230.32		1829.85	188.155	1004.96	579.305	159.744		525.347	362.419	8.125	0	158.731
B
Days	Control	RT	RT + Flt3L	RT + Alb-Flt3L
28	1
28	1
35	1
35	1
35	1
42		1
42		1
42		1
49		1
49		1
56			1
56			1
63			1
63			1
70			1
63				1
70				1
77				1
84				1
84				1
C
Days	Control						RT						RT + Flt3L						RT + Alb-Flt3L
0	0	0	0	0	0		0	0	0	0	0		0	0	0	0	0		0	0	0	0	0
10	103.058	24.1426	26.0272	66.5427	31.7681		97.8067	100.06	80.372	122.238	61.8891		150.936	112.337	90.0216	58.216	47.1157		104.722	82.6007	78.6704	99.714	66.7046
18	764.225	368.871	92.3043	1193.29	193.512		267.224	324.972	61.002	120.02	58.1006		270.222	197.506	239.209	68.5233	53.2031		118.716	27.7633	78.0107	26.2416	18.5195
28	1739.57	1606.71	399.972	4690.32			944.241	1417.78	132.6	610.791	285.659		446.189	645.11	668.234	485.728	23.3119		430.243	62.5342	231.89	2.691	48.8259
D
Days	Control	RT	RT + Flt3L	RT + Alb-Flt3L
21	1
28	1
33	1
33	1
33	1
21
28
33
33
33
28
33
33
33
34
33		1
34		1
35		1
41		1
45		1
34			1
41			1
41			1
47			1
51			1
41				1
51				1
65				1
65				1
100				0
F
Control	RT	RT + Flt3L	RT + Alb-Flt3L
2.77	8.1	7.95	13.3
3.02	5.51	8.89	12.2
0.77	6.81	7.52	11.5
1.15	6.56	7.81	12.3
2.97	4.31	3.83	14.8
H
Control	RT	RT + Flt3L	RT + Alb-Flt3L
1.92	8.67	7.62	10.5
2.51	6.77	7.45	7.38
0.5	6.56	5.58	8.67
0.54	6.92	7.51	8.8
2.34	3.43	1.8	7.01
J
Control	RT	RT + Flt3L	RT + Alb-Flt3L
1.87	1.54	1.87	5.4
1.76	1.8	2.74	3.43
0.94	1.68	2.23	3.65
1.14	1.83	2.43	4.17
0.78	0.85	1.99	5.15
L
Control	RT	RT + Flt3L	RT + Alb-Flt3L
26.8	15	31.6	50.1
29.7	32.9	24.8	45.1
18.9	18.8	32.6	33.3
24.1	29.9	26.1	48.5
14.2	19.8	23.2	51.9
N
0.43	1.97	2.45	0.2
0.34	1.09	0.95	7.88
0.25	0.77	1.19	4.79
5.98	0.73	6.33	28.1

## Sheet: Figure 4
A
Days	Control						Cisplatin						Alb-Flt3L						Alb-Flt3L + Cisplatin
7	40.572	47.5875	43.56	42.592	47.432		39.7535	44.8	41.6025	66.3255	51.772		43.56	38.808	36.8	40.344	44.376		53.802	49.6125	27.216	56.074	30.634
11	72.828	66.25	116.614	91.2925	99.238		73.008	141.537	85.2355	112.091	88.75		121.086	90.944	87.48	123.008	89.888		90	66.792	111.392	97.47	95.2875
14	225	193.842	139.537	222.376	272.734		87.079	121.086	119.556	183.298	125.537		189.037	288	246.519	233.928	321.489		93.775	102.752	141.537	210.826	146.205
17	393.588	519.453	478.325	514.615	398.664		145.824	103.488	332.8	131.072	160.744		479.232	429.3	474.624	465.745	532.475		335.16	63.6265	110.956	183.996	158.4
21	1016.45	1019.59	758.912	677.217	871.808		233.512	252.35	199.584	540.562	188.06		1010.23	782.384	1000.69	854.456	869.251		155.952	240.318	260.11	167.214	75.843
24	889.785	1160.89	1476.22	936	1201.61		243.682	329.06	332.35	749.7	326.344		1010.23	721.287	1229.38	998.351	1242.81		183.787	196.599	78.732	389.803	208.25
27	1030.19	1085.94	1833.18	1682	1406.28		549.212	323.783	1266.13	589.472	550.16		867.912	775.098	1449.08	1292.83	1521		50.43	91.936	151.552	579.483	160.003
31	1618.74	1901.25	1931.24	1335.52	Animal Died		1980.29	1079.11	881.573	900	695.75		2369.82	1321.4	1492.78	1081.72	1986.15		45.864	196.02	863.136	58.752	121.086
B
Days	Control	Alb-fltl3	Cisplatin	Alb-fltl3+Cisplatin
29	1
35	1
35	1
35	1
35	1
35			1
35			1
35			1
39			1
39			1
33		1
35		1
35		1
35		1
35		1
42				1
54				1
54				1
60				1
80				0
C
	Ctrl						Alb-Flt3L						Flt3L						Cispltain						Cispltain + Flt3L						Cispltain + Alb-Flt3L
	0	0	0	0	0		0	0	0	0	0		0	0	0	0	0		0	0	0	0	0		0	0	0	0	0		0	0	0	0	0
	287.352	428.863	311.36	331.795	283.505		393.127	358.044	295.009	188.06	407.025		407.555	333.213	301.411	361.25	208.159		406.218	283.115	286.533	396.09	270.113		354.986	301.76	313.985	395.489	277.248		403.496	321.048	206.099	419.944	214.803
	685.665	789.448	488.668	541.018	538.46		421.397	568.819	496.453	164.448	661.772		531.634	682.858	538.195	354.784	581.697		546.86	472.808	439.245	520.467	603.899		367.723	520.251	423.051	660.644	533.579		262.363	409.834	235.436	397.96	503.205
	1181.51	866.899	1004.84	797.496	813.848		805.15	246.924	863.428	727.372	1066.72		1043.17	941.586	1158.06	843.958	542.429		580.931	660.675	575	678.896	543.956		939.59	599.099	553.04	577.232	799.286		584.402	452.8	792.803	339.055	325.125
	1208.97	1574.38	1184.69	1326.67	1485.37		1235.15	1201.02	405	1098.13	1713.5		1444.91	1782.02	648.27	1204.22	1217.17		987.328	893.186	599.594	845.64	679.593		517.018	682.947	1085.04	758.43	1191.3		384.7	276.462	989.745	721.448	600.824
	1530.75	1954.86	1603.44	1634.94	1089.99		1557.83	565	1255.58	1271.71	1886.06		812.482	1370.95	1941.89	1786.83	2170.66		659.962	1321.67	1049.6	881.091	1080.46		1477.14	938.755	794.483	891.982	1813.65		817.356	1036.99	1266.38	490.398	492.324
	1997.12	2627.96	1620.9	1929.18	2218.41		1680.41	640.553	1912.5	1583.17	1302.14		2788.9	1200.11	2593.22	1887.44	2205.47		1295.18	857.488	1172.19	1469.97	1565.5		1540.93	1141.52	973.626	1048.03	1963.2		541.439	574.66	704.223	913.414	1209.67
	2793.48	1934.95	2638.24	2562.44	2660.11		2615.45	2246.62	825.526	2103.96	2404.9		2673.01	2631.71	3215.88	2232.46	1474.67		1886.02	1753.35	1510.3	933.685	1374.82		1189.76	1283.82	1943.21	2016.63	1121.93		1535.9	593.526	886.32	550.709	Animal Died
D
	Alb-Flt3L + Cisplatin (WT)						Alb-Flt3L + Cisplatin (Batf3KO)
0	0	0	0	0	0		0	0	0	0	0
10	37.2645	33.462	37.926	44.376	20.23		26.011	46.3905	47.2	38.808	48.4
15	107.648	75	93.775	59.904	94.08		94.1015	156.645	160.126	78.732	143.748
18	114.95	74.1285	82.8655	108.841	71.656		161.867	140.899	219.7	87.808	157.696
22	182.272	153	173.4	69.12	56.448		198	246.402	96.228	217.8	153
25	222.188	269.115	242.592	133.2	104.284		363.312	392.673	169.984	270.738	419.2
29	215.472	313.326	20.691	545	258.57		653.864	534.125	329.122	371.712	515
32	419.813	312.05	294.4	441.099	39.69		561.055	696.29	675.491	675.491	757.741
E			F			G			H
WT	Batf3-/-		WT	Batf3-/-		WT	Batf3-/-		WT	Batf3-/-
12.91	7.75		14.96	2.69		5.95	1.5		28.19	17.46
16.58	10.02		13.74	0.21		5.1	2.38		30.72	16.43
13.31	3.55		14.57	7.18		4.94	1.84		27.98	16.85
15.32	0.57		25.25	7.39		4.44	0.97		36.26	17.06
17.73	7.78		21.3	4.4		4.88	2.63		29.21	14.08
I
Days	Alb-Flt3L + Cisplatin						Alb-Flt3L + Cisplatin + aIFNAR1						Alb-Flt3L + Cisplatin + aPDCA1						Alb-Flt3L + Cisplatin + aIFNAR1 + aPDCA1
0	0	0	0	0	0		0	0	0	0	0		0	0	0	0	0		0	0	0	0	0
10	52.9	45.5625	46.225	44.376	41.1845		25.432	26.011	41.07	39.0165	28.512		50.625	50.784	41.454	48.668	19.22		54.208	33.462	62.426	54.5455	56.448
15	178.596	95.648	117.975	121.086	114.873		88.4835	77.064	52.6965	110.466	187.272		99.238	107.217	130.977	72.828	103.968		136.462	184.049	120.947	161.172	210.392
18	123.576	139.24	109.8	105.966	70		113.132	107.911	218.489	121.835	165.292		159.528	163.37	102.602	127.8	126.852		232.73	306.562	219.136	320.166	285.77
22	89.888	83.824	153.76	70.304	38.4		297.464	223.818	149.698	546.21	146.202		173.776	81.634	163.849	167.706	176.4		463.378	640.512	451.156	317.583	470.45
25	102.85	313.6	89.888	66.27	25.92		279.3	300.352	495.062	999.44	269.115		402.178	99.144	246.42	190.44	344.389		772.808	746.304	780	1010.35	907.924
29	518.94	576.24	196.599	196.599	213.15		1719.46	807.025	740	950.48	520		422.331	617.98	283.024	577.422	478.325		1439.41	1273.44	1839.36	1311.96	1063.02
32	951.665	951.665	786.5	485.002	617.98		1248.41	2193.73	925.946	1078.67	1538.94		842.754	1097.73	826.562	501.642	787.176		1840.41	3453.82	2131.3	2084.49	2553.11
J
	Alb-Flt3L + Cisplatin						Alb-Flt3L + Cisplatin + aIFNAR1						Alb-Flt3L + Cisplatin + aPDCA1						Alb-Flt3L + Cisplatin + aIFNAR1 + aPDCA1
0	0	0	0	0	0		0	0	0	0	0		0	0	0	0	0		0	0	0	0	0
10	26.6955	28.7875	31.941	40.344	18.45		55.296	52.272	60.025	26.568	39.546		36.8	37.6475	42.336	54.5455	44.5465		50.336	39.546	31.768	46.225	25.725
15	63.36	32.1715	72.03	94.08	96.8		169	191.1	115.34	164.775	168.338		94.64	158.108	134.833	82.8345	82.8655		125.023	83.106	85.833	180.336	171.088
18	70.227	79.233	67.968	103.968	178.85		152.561	343.188	337.014	423.774	220.5		252.008	89.2375	177.45	116.573	96.8		194.4	203.456	321.512	304	128.375
22	104.362	58.8245	32.856	145.762	104.284		490.05	469.8	441.408	272.812	703.04		86.2125	177.315	117.975	74.431	Animal Died		351.959	520.251	221.804	296.45	534.578
25	380.926	53.958	165.888	40	171.088		758.543	400.988	793.5	1254.2	825.73		121.014	111.392	140.4	47.9085			403.502	343.188	546.21	760.266	1119.26
29	62.426	327.652	484.563	186.517	175.712		1285.96	2069.93	436.87	1298	1332.6		183.75	384.552	95.506	Animal Died			1393.92	576.24	1203.05	1220.49	1000.8
32	98.784	617.98	149.988	530.55	Animal Died		620.658	3020.05	1663.53	2474.43	1721.25		184.96	900.422	306.56				1403.33	2047.05	2252.8	2146.59	1263.24
K
Days	Control										anti-PD-L1 + Cisplatin										anti-PD-L1 + Cisplatin + Alb-Flt3L
0	0	0	0	0	0	0	0	0	0		0	0	0	0	0	0	0	0	0		0	0	0	0	0	0	0	0	0
5	9.39426	10.7004	12.4808	13.474	11.0028	7.45883	11.3607	9.18529	8.18748		8.1808	6.93056	6.68623	10.8951	12.7386	7.77324	15.2757	10.5265	5.90198		13.5444	9.7336	12.0811	6.34	5.26	6.22728	7.82898	26.0073	10.5399
8	9.34626	8.91526	11.4987	14.7517	14.6751	16.0468	6.82791	15.5771	14.9252		4.36498	8.81853	10.0802	7.406	5.46232	8.07889	6.57445	10.8542	7.9647		6.35483	13.5247	8.61729	8.93022	18.0051	14.1978	7.8408	5.49461	7.25501
11	13.9783	19.976	20.5209	17.7267	15.2591	14.3322	24.6902	35.6	15.0187		7.49245	11.8984	15.9591	8.5833	8.85469	7.95848	10.6658	12.6603	8.01513		14.5604	23.7744	14.213	5.87242	33.0241	13.1075	15.4226	5.89298	6.5888
13	14.8005	26.3442	16.746	23.4888	22.0682	20.9952	13.4694	23.5639	22.9363		10.1358	13.3366	20.385	14.445	13.5502	17.01	9.44851	14.1538	12.2786		14.3603	21.956	24.8842	15.3419	29.1224	11.7786	14.3988	8.41678	18.0669
15	26.6561	29.189	28.4325	31.8392	30.8652	47.1495	23.8296	46.7251	25.2349		14.5213	16.8033	30.3891	19.531	15.4421	20.9055	21.5432	27.7222	18.2952		12.7057	27.0192	22.0855	15.244	34.0784	16.9472	20.475	13.1587	18.9595
18	36.8617	43.5048	54.7911	51.6825	54.1493	86.7002	26.0508	55.028	45.63		30.0972	36.9664	48.4619	41.1629	35.1609	20.5048	28.2746	48.4293	49.0448		17.6717	43.3591	20.0731	15.216	52.1622	28.185	23.5126	19.721	18.1641
20	55.5048	72.9216	67.4849	80.8499	84.125	72.3715	42.8922	64.4322	51.3902		48.3506	61.0063	45.5841	64.3764	24.4333	14.252	28.4752	59.9034	47.4619		21.5679	37.8299	11.4688	10.1676	44.0986	47.2159	26.64	19.0031	37.044
22	95.3147	102.421	129.314	109.188	133.286	132.293	65.2565	116.137	81.1538		84.5554	83.6195	113.85	71.5907	42.2996	29.1861	43.1775	117.811	72.4353		9.4746	47.8195	12.844	6.50007	27.7142	39.452	38.4659	9.44501	33.0676
25	219.943	190.378	263.789	235.088	236.745	143.525	141.312	216.835	154.854		88.3548	151.078	144.57	84.1582	53.1476	37.2566	54.7347	129.234	89.0444		3.50993	79.2588	0.5	0.5	2.21851	76.3755	48	3.51886	46.5109
27	254.605	250.79	363.866	333.58	345.575	363.896	184.989	240.533	186.307		127.258	204.599	225.331	119.422	50.164	27.8904	48.2963	169.492	121.86		3.9015	112.74	0.5	0.5	0.5	91.3728	50.8439	0.5	83.8861
29	466.675	382.45	535.825	520.665	465.306	232.812	316.866	464.13	289.413		143.65	295.827	289.776	180.233	39.2859	41.3155	89.7353	301.314	198.37		0.5	167.886	0.5	0.5	0.5	103.958	62.866	0.5	132.759
32	878.913	895.295	950.185	845.64	825.773	336.35	513.375	606.65	402.933		214.933	509.848	479.539	308.812	37.8706	46.5964	76.1168	541.548	297.495		0.5	201.181	0.5	0.5	0.5	93.762	116.618	0.5	166.093
L
Days	Control	anti-PD-L1 + Cisplatin	anti-PD-L1 + Cisplatin + Alb-Flt3L
36	1
36	1
36	1
36	1
36	1
36	1
36	1
36	1
36	1
46		1
36		1
39		1
39		1
55		1
46		1
53		1
42		1
42		1
53			1
48			1
100			0
100			0
100			0
100			0
100			0
100			0
100			0
M				N				O				P				Q				R
Control	anti-PD-L1 + Cisplatin + Alb-Flt3L	anti-PD-L1 + Cisplatin		Control	anti-PD-L1 + Cisplatin + Alb-Flt3L	anti-PD-L1 + Cisplatin		Control	anti-PD-L1 + Cisplatin + Alb-Flt3L	anti-PD-L1 + Cisplatin		Control	anti-PD-L1 + Cisplatin + Alb-Flt3L	anti-PD-L1 + Cisplatin		Control	anti-PD-L1 + Cisplatin + Alb-Flt3L	anti-PD-L1 + Cisplatin		Control	anti-PD-L1 + Cisplatin + Alb-Flt3L	anti-PD-L1 + Cisplatin
28	52.5	16.7		30.1	67.4	25.5		1.8	10.1	2.19		14.8	35.2	13		23.3	28.9	17.5		12.2	17.6	9.64
26.4	40.4	13.9		23	48.9	19.9		2.14	15.1	1.56		14	26.8	13.1		19.4	29.1	15.4		13	14.2	8.79
24.3	53.3	11.6		13.6	62.8	14.3		1.61	25.9	1.48		11.9	43.4	13.3		15	32.5	13.7		5.98	21.5	8.57
25.8	44	6.91		19.3	57.5	12.6		1.68	19	1.23		12.4	27.7	11.5		17	30.3	19.4		8.66	12.3	8.88
16.8	26.3	6.36		14.9	62	15.8		1.05	15	1.64		13	28	14.7		18.9	27.6	20.1		9.67	16.9	18.6
16.7	43.1	15.8		27	51.3	26.1		1.05	25.2	1.31		11.7	24.6	12.7		18.7	36.2	22		10.7	15.4	15
13.8	52.3	13.2		16.2	61.3	18.7		0.87	15.2	1.26		8.29	34.5	12.1		21.1	38.5	20.8		10.3	16.8	11
4.65	46.6	11.1		13.6	51.3	16.7		0.58	30.8	1.22		8.35	37.4	14.2		16.9	41.8	22.2		7.57	25.6	10.9
6.73	44.3	11.1		10.2	42.6	16.6		0.52	15.2	1.48		9.77	29.6	12.4		20.8	35.4	22		9.46	16.1	10.4
4.97				11.7				0.57				11.5				20				9.56

## Sheet: Figure 5
D
Naive	Flt3L	Alb-Flt3L
3.45	2.62	7.78
2.85	4.31	8.57
2.67	3.69	4.93
E
Naive	Flt3L	Alb-Flt3L
0.12	0.1	1.65
0.6	0.52	2.16
0.25	0.36	2.1
F
Naive	Flt3L	Alb-Flt3L
0.26	0.62	3.03
0.73	0.68	3.42
0.15	0.66	1.3
G
Naive	Flt3L	Alb-Flt3L
1.43	0.71	3.68
0.53	1.43	3.6
1.06	1.4	2.05
